# Supplementary material for: Multispecies allometric models for estimating aboveground biomass in plantation and natural dry Afromontane forests in northcentral Ethiopia
Source: PLoS One. 2025 May 7;20(5):e0322025. doi: 10.1371/journal.pone.0322025 (PMC12058031; doi:10.1371/journal.pone.0322025)
Supplement: S1 File — DBH, H, and CA refer to diameter at breast height, total tree height, and crown area, respectively. Plot no. represents the number of the squared sample plot, which measures 20m x 20m. (XLSX) [file pone.0322025.s003.xlsx]

## Sheet: FI_PF
Forest stands	Species	Planting year	Transect	Plot no.	Plot asspect	Plot slope (%)	Plot elevation (m)	Tree no.	DBH (cm)	H (m)	CA (m2)	Dates of data collection
Wof-Washa	Eucalyptus globulus	1983/84	1	1	NW	22	2988	1	69	49	27.0962	May, 2024
	Eucalyptus globulus		1	1	NW	22	2988	2	20	25	3.47953
	Eucalyptus globulus		1	1	NW	22	2988	3	17	18	6.63938
	Eucalyptus globulus		1	1	NW	22	2988	4	20	16	5.13302
	Eucalyptus globulus		1	1	NW	22	2988	5	38.5	40	11.5454
	Eucalyptus globulus		1	1	NW	22	2988	6	28	30	5.65487
	Eucalyptus globulus		1	1	NW	22	2988	7	63	48	27.7304
	Eucalyptus globulus		1	1	NW	22	2988	8	19	15	3.67174
	Eucalyptus globulus		1	1	NW	22	2988	9	37	38	14.4513
	Eucalyptus globulus		1	1	NW	22	2988	10	28.5	30	4.53567
	Eucalyptus globulus		1	1	NW	22	2988	11	15.5	15	3.33794
	Eucalyptus globulus		1	1	NE	22	2988	12	28.5	39	9.34624
	Eucalyptus globulus		1	1	NE	22	2988	13	30.5	30	8.29867
	Eucalyptus globulus		1	1	NE	22	2988	14	29	35	8.95354
	Eucalyptus globulus		1	1	NE	22	2988	15	16.5	21	3.33656
	Eucalyptus globulus		1	1	NE	22	2988	16	37	45	14.1681
	Eucalyptus globulus		1	1	NE	22	2988	17	36	42	13.6856
	Eucalyptus globulus		1	1	NE	22	2988	18	35	38	12.8709
	Eucalyptus globulus		1	1	NE	22	2988	19	18	19	3.912
	Eucalyptus globulus		1	1	NE	22	2988	20	72	46	39.8565
	Eucalyptus globulus		1	1	NE	22	2988	21	50	45	24.4317
	Eucalyptus globulus		1	1	NE	22	2988	22	28	40	7.06858
	Eucalyptus globulus		1	1	NE	22	2988	23	67	48	34.3866
	Eucalyptus globulus		1	1	NE	22	2988	24	24.5	25	4.12334
	Eucalyptus globulus		1	1	NE	22	2988	25	46	38	28.3449
	Eucalyptus globulus		1	1	NE	22	2988	26	50	47	24.7008
	Eucalyptus globulus		1	1	NE	22	2988	27	28	30	6.32246
	Eucalyptus globulus		1	1	NE	22	2988	28	22	22	12.6507
	Eucalyptus globulus		1	1	NE	22	2988	29	33	28	10.0686
	Eucalyptus globulus		1	1	NE	22	2988	30	44	39	27.862
	Eucalyptus globulus		1	1	NE	22	2988	31	32	39	9.01244
	Eucalyptus globulus		1	1	NE	22	2988	32	34	40	5.87085
	Eucalyptus globulus		1	1	NE	22	2988	33	9.8	11.2	0.2455
	Eucalyptus globulus		1	1	NE	22	2988	34	9.4	10	0.2445
	Eucalyptus globulus		1	2	E	25	3008	35	26.5	26	4.35619
	Eucalyptus globulus		1	2	E	25	3008	36	28	36	8.94524
	Eucalyptus globulus		1	2	E	25	3008	37	45	36	17.8343
	Eucalyptus globulus		1	2	E	25	3008	38	21.5	38	7.67727
	Eucalyptus globulus		1	2	E	25	3008	39	16	20	0.863938
	Eucalyptus globulus		1	2	E	25	3008	40	36.5	41	17.3435
	Eucalyptus globulus		1	2	E	25	3008	41	49	42	29.0713
	Eucalyptus globulus		1	2	E	25	3008	42	44.5	41	26.3814
	Eucalyptus globulus		1	2	E	25	3008	43	28	30	12.474
	Eucalyptus globulus		1	2	E	25	3008	44	23	18	11.0603
	Eucalyptus globulus		1	2	E	25	3008	45	35.5	38	18.5805
	Eucalyptus globulus		1	2	E	25	3008	46	25.5	32	3.23977
	Eucalyptus globulus		1	2	E	25	3008	47	26	25	4.08407
	Eucalyptus globulus		1	2	E	25	3008	48	21	20	5.96903
	Eucalyptus globulus		1	2	E	25	3008	49	44	40	21.0727
	Eucalyptus globulus		1	2	E	25	3008	50	31	38	15.3014
	Eucalyptus globulus		1	2	E	25	3008	51	47	44	25.9956
	Eucalyptus globulus		1	2	E	25	3008	52	19	10	1.09956
	Eucalyptus globulus		1	2	E	25	3008	53	10.3	12.5	0.5455
	Eucalyptus globulus		1	2	E	25	3008	54	7.8	8.6	0.2255
	Eucalyptus globulus		1	2	E	25	3008	55	8.7	13	0.376
	Eucalyptus globulus		1	2	E	25	3008	56	9.1	12.3	0.4895
	Eucalyptus globulus		1	2	E	25	3008	57	12	11	0.9843
	Eucalyptus globulus		1	3	E	12	2974	58	28.5	30	7.68722
	Eucalyptus globulus		1	3	E	12	2974	59	51	45	32.7235
	Eucalyptus globulus		1	3	E	12	2974	60	20	20	4.82467
	Eucalyptus globulus		1	3	E	12	2974	61	45	44	28.1289
	Eucalyptus globulus		1	3	E	12	2974	62	21.5	28	3.92699
	Eucalyptus globulus		1	3	E	12	2974	63	23	29	2.51327
	Eucalyptus globulus		1	3	E	12	2974	64	51	46	29.1836
	Eucalyptus globulus		1	3	E	12	2974	65	23	23	3.02378
	Eucalyptus globulus		1	3	E	12	2974	66	65	48	31.6828
	Eucalyptus globulus		1	3	E	12	2974	67	42	41	28.5805
	Eucalyptus globulus		1	3	E	12	2974	68	39	43	66.185
	Eucalyptus globulus		1	3	E	12	2974	69	45.5	44	21.9577
	Eucalyptus globulus		1	3	E	12	2974	70	28	30	8.59181
	Eucalyptus globulus		1	3	E	12	2974	71	15	31	1.82467
	Eucalyptus globulus		1	3	E	12	2974	72	33	38	16.7671
	Eucalyptus globulus		1	3	E	12	2974	73	50	42	27.422
	Eucalyptus globulus		1	3	E	12	2974	74	43	36	24.8498
	Eucalyptus globulus		1	3	E	12	2974	75	49	42	27.0686
	Eucalyptus globulus		1	3	E	12	2974	76	45	44	16.1261
	Eucalyptus globulus		1	3	E	12	2974	77	41.5	42	16.3225
	Eucalyptus globulus		1	3	E	12	2974	78	20	20	3.76715
	Eucalyptus globulus		1	3	E	12	2974	79	36	32	12.9452
	Eucalyptus globulus		1	3	E	12	2974	80	54	48	32.9535
	Eucalyptus globulus		1	3	E	12	2974	81	8.1	7	0.2356
	Eucalyptus globulus		1	3	E	12	2974	82	7.8	8.2	0.276
	Eucalyptus globulus		1	3	E	12	2974	83	8.9	10.7	0.6895
	Eucalyptus globulus		1	3	E	12	2974	84	13	14	1.1843
	Eucalyptus globulus		1	3	E	12	2974	85	6.9	7	0.2143
	Eucalyptus globulus		1	4	SE	30	2997	86	20	22	3.06029
	Eucalyptus globulus		1	4	SE	30	2997	87	27	33	4.41372
	Eucalyptus globulus		1	4	SE	30	2997	88	38	42	12.6704
	Eucalyptus globulus		1	4	SE	30	2997	89	15	16	2.15984
	Eucalyptus globulus		1	4	SE	30	2997	90	39	40	23.711
	Eucalyptus globulus		1	4	SE	30	2997	91	28.5	33	12.9845
	Eucalyptus globulus		1	4	SE	30	2997	92	35	44	15.4361
	Eucalyptus globulus		1	4	SE	30	2997	93	46	46	28.9535
	Eucalyptus globulus		1	4	SE	30	2997	94	62	48	32.3504
	Eucalyptus globulus		1	4	SE	30	2997	95	30	38	13.2987
	Eucalyptus globulus		1	4	SE	30	2997	96	42	46	26.4795
	Eucalyptus globulus		1	4	SE	30	2997	97	14	16	0.628319
	Eucalyptus globulus		1	4	SE	30	2997	98	30	37	8.57356
	Eucalyptus globulus		1	4	SE	30	2997	99	49	45	28.6773
	Eucalyptus globulus		1	4	SE	30	2997	100	23	26	6.59181
	Eucalyptus globulus		1	4	SE	30	2997	101	43	46	23.9997
	Eucalyptus globulus		1	4	SE	30	2997	102	46	46.5	23.823
	Eucalyptus globulus		1	4	SE	30	2997	103	15	18	1.64934
	Eucalyptus globulus		1	4	SE	30	2997	104	33	33	15.3603
	Eucalyptus globulus		1	4	SE	30	2997	105	17	25	5.59181
	Eucalyptus globulus		1	4	SE	30	2997	106	25.5	31	8.35758
	Eucalyptus globulus		1	4	SE	30	2997	107	24.5	30	7.88772
	Eucalyptus globulus		1	4	SE	30	2997	108	21	20	9.3927
	Eucalyptus globulus		1	4	SE	30	2997	109	47	47	24.3197
	Eucalyptus globulus		1	4	SE	30	2997	110	6.7	7	0.2156
	Eucalyptus globulus		1	4	SE	30	2997	111	8.3	7	0.266
	Eucalyptus globulus		1	4	SE	30	2997	112	9.5	10.7	0.6147
	Eucalyptus globulus		1	4	SE	30	2997	113	7.5	9	0.4843
	Eucalyptus globulus		1	4	SE	30	2997	114	10.9	11	0.8143
	Eucalyptus globulus		1	5	SW	39	3019	115	57	48	33.6717
	Eucalyptus globulus		1	5	SW	39	3019	116	34	42	19.5133
	Eucalyptus globulus		1	5	SW	39	3019	117	16	25	1.51189
	Eucalyptus globulus		1	5	SW	39	3019	118	19.5	22	6.41233
	Eucalyptus globulus		1	5	SW	39	3019	119	49	44	29.8316
	Eucalyptus globulus		1	5	SW	39	3019	120	36	46	16.7741
	Eucalyptus globulus		1	5	SW	39	3019	121	38	47	25.0069
	Eucalyptus globulus		1	5	SW	39	3019	122	36	42	22.1991
	Eucalyptus globulus		1	5	SW	39	3019	123	30	38	18.5525
	Eucalyptus globulus		1	5	SW	39	3019	124	41	48	22.1991
	Eucalyptus globulus		1	5	SW	39	3019	125	24.5	36	13.0041
	Eucalyptus globulus		1	5	SW	39	3019	126	42	47	27.8274
	Eucalyptus globulus		1	5	SW	39	3019	127	38	42	24.5357
	Eucalyptus globulus		1	5	SW	39	3019	128	12	16	1.37445
	Eucalyptus globulus		1	5	SW	39	3019	129	21	34	4.12058
	Eucalyptus globulus		1	5	SW	39	3019	130	16	25	2.94524
	Eucalyptus globulus		1	5	SW	39	3019	131	28	28	7.88496
	Eucalyptus globulus		1	5	SW	39	3019	132	60	50	31.0683
	Eucalyptus globulus		1	5	SW	39	3019	133	25	33	5.67174
	Eucalyptus globulus		1	5	SW	39	3019	134	6.3	7	0.2025
	Eucalyptus globulus		1	5	SW	39	3019	135	9.8	8.4	0.294
	Eucalyptus globulus		1	5	SW	39	3019	136	7.1	7.4	0.4147
	Eucalyptus globulus		1	5	SW	39	3019	137	8.2	7.6	0.3843
	Eucalyptus globulus		2	6	NE	23	3021	138	10.9	11	0.8143
	Eucalyptus globulus		2	6	NE	23	3021	139	14	15	0.594524
	Eucalyptus globulus		2	6	NE	23	3021	140	32	44	13.7699
	Eucalyptus globulus		2	6	NE	23	3021	141	34	35	13.0238
	Eucalyptus globulus		2	6	NE	23	3021	142	36.5	38	15.0996
	Eucalyptus globulus		2	6	NE	23	3021	143	80	50	37.3042
	Eucalyptus globulus		2	6	NE	23	3021	144	42	45	26.1261
	Eucalyptus globulus		2	6	NE	23	3021	145	25	28	9.06029
	Eucalyptus globulus		2	6	NE	23	3021	146	34	30	16.9115
	Eucalyptus globulus		2	6	NE	23	3021	147	41.5	40	25.3996
	Eucalyptus globulus		2	6	NE	23	3021	148	29.5	31	11.7868
	Eucalyptus globulus		2	6	NE	23	3021	149	46	44	20.0138
	Eucalyptus globulus		2	6	NE	23	3021	150	58	48	32.255
	Eucalyptus globulus		2	6	NE	23	3021	151	37	42	17.0686
	Eucalyptus globulus		2	6	NE	23	3021	152	34	41	14.0841
	Eucalyptus globulus		2	6	NE	23	3021	153	34	42	13.5343
	Eucalyptus globulus		2	6	NE	23	3021	154	42	45	18.3996
	Eucalyptus globulus		2	6	NE	23	3021	155	6.9	6.1	0.2013
	Eucalyptus globulus		2	6	NE	23	3021	156	9.3	8.7	0.276
	Eucalyptus globulus		2	6	NE	23	3021	157	7.1	8	0.3147
	Eucalyptus globulus		2	6	NE	23	3021	158	8.2	9	0.2812
	Eucalyptus globulus		2	7	NE	17	3005	159	31	40	13.0631
	Eucalyptus globulus		2	7	NE	17	3005	160	43	48	21.9439
	Eucalyptus globulus		2	7	NE	17	3005	161	31	46	11.2959
	Eucalyptus globulus		2	7	NE	17	3005	162	22	31	11.4137
	Eucalyptus globulus		2	7	NE	17	3005	163	25	33	12.5315
	Eucalyptus globulus		2	7	NE	17	3005	164	19	28	16.9425
	Eucalyptus globulus		2	7	NE	17	3005	165	30	32	19.711
	Eucalyptus globulus		2	7	NE	17	3005	166	58	49	28.1681
	Eucalyptus globulus		2	7	NE	17	3005	167	11	15	0.974447
	Eucalyptus globulus		2	7	NE	17	3005	168	33.5	39	14.6493
	Eucalyptus globulus		2	7	NE	17	3005	169	26	36	11.6493
	Eucalyptus globulus		2	7	NE	17	3005	170	19.5	31	2.27489
	Eucalyptus globulus		2	7	NE	17	3005	171	46	46	24.7517
	Eucalyptus globulus		2	7	NE	17	3005	172	16	18	4.29591
	Eucalyptus globulus		2	7	NE	17	3005	173	25	33	12.8274
	Eucalyptus globulus		2	7	NE	17	3005	174	39	45	15.3603
	Eucalyptus globulus		2	7	NE	17	3005	175	29	38	13.669
	Eucalyptus globulus		2	7	NE	17	3005	176	13	16	0.926991
	Eucalyptus globulus		2	7	NE	17	3005	177	58	49	33.1947
	Eucalyptus globulus		2	7	NE	17	3005	178	7	6.5	0.2215
	Eucalyptus globulus		2	7	NE	17	3005	179	9.9	11.7	0.776
	Eucalyptus globulus		2	7	NE	17	3005	180	7.3	6.8	0.2147
	Eucalyptus globulus		2	7	NE	17	3005	181	8.6	8.9	0.2723
	Eucalyptus globulus		2	7	NE	17	3005	182	6.2	5.4	0.2001
	Eucalyptus globulus		2	8	N	14	2983	183	21	25	5.70686
	Eucalyptus globulus		2	8	N	14	2983	184	50	46	28.6786
	Eucalyptus globulus		2	8	N	14	2983	185	54	48	29.1189
	Eucalyptus globulus		2	8	N	14	2983	186	49	49	28.3449
	Eucalyptus globulus		2	8	N	14	2983	187	26	29	6.59734
	Eucalyptus globulus		2	8	N	14	2983	188	54	49	26.3225
	Eucalyptus globulus		2	8	N	14	2983	189	60	50	30.9563
	Eucalyptus globulus		2	8	N	14	2983	190	39	44	19.4837
	Eucalyptus globulus		2	8	N	14	2983	191	32	35	14.8498
	Eucalyptus globulus		2	8	N	14	2983	192	44	49	23.1809
	Eucalyptus globulus		2	8	N	14	2983	193	42	47	27.0686
	Eucalyptus globulus		2	8	N	14	2983	194	46	50	27.9718
	Eucalyptus globulus		2	8	N	14	2983	195	52	48	29.0321
	Eucalyptus globulus		2	8	N	14	2983	196	18	19	5.77268
	Eucalyptus globulus		2	8	N	14	2983	197	41	42	25.1836
	Eucalyptus globulus		2	8	N	14	2983	198	19	22	2.70686
	Eucalyptus globulus		2	8	N	14	2983	199	32	43	10.0799
	Eucalyptus globulus		2	8	N	14	2983	200	72	50	34.6869
	Eucalyptus globulus		2	8	N	14	2983	201	8.4	8.1	0.2819
	Eucalyptus globulus		2	8	N	14	2983	202	7.3	6.9	0.2321
	Eucalyptus globulus		2	8	N	14	2983	203	11	13	0.9673
	Eucalyptus globulus		2	8	N	14	2983	204	14.3	15	1.0162
	Eucalyptus globulus		2	9	E	8	3011	205	40.5	48	0.9326
	Eucalyptus globulus		2	9	E	8	3011	206	36	47	24.1037
	Eucalyptus globulus		2	9	E	8	3011	207	49	48.5	28.7517
	Eucalyptus globulus		2	9	E	8	3011	208	44	46	24.2412
	Eucalyptus globulus		2	9	E	8	3011	209	56	49	31.0727
	Eucalyptus globulus		2	9	E	8	3011	210	50	48.5	29.3476
	Eucalyptus globulus		2	9	E	8	3011	211	47	47.5	24.7517
	Eucalyptus globulus		2	9	E	8	3011	212	37	49	23.711
	Eucalyptus globulus		2	9	E	8	3011	213	42	48.5	20.1836
	Eucalyptus globulus		2	9	E	8	3011	214	24.5	36	6.61145
	Eucalyptus globulus		2	9	E	8	3011	215	46	47	25.6549
	Eucalyptus globulus		2	9	E	8	3011	216	26	31	5.33656
	Eucalyptus globulus		2	9	E	8	3011	217	14	15	1.98175
	Eucalyptus globulus		2	9	E	8	3011	218	13	17	1.02102
	Eucalyptus globulus		2	9	E	8	3011	219	69	51	37.3042
	Eucalyptus globulus		2	9	E	8	3011	220	36	42	23.7306
	Eucalyptus globulus		2	9	E	8	3011	221	14	20	1.06029
	Eucalyptus globulus		2	9	E	8	3011	222	13.5	18	0.706858
	Eucalyptus globulus		2	9	E	8	3011	223	32	48	14.0996
	Eucalyptus globulus		2	9	E	8	3011	224	52	49	28.6366
	Eucalyptus globulus		2	9	E	8	3011	225	35	36	24.1037
	Eucalyptus globulus		2	9	E	8	3011	226	30	38	17.516
	Eucalyptus globulus		2	9	E	8	3011	227	24	36	9.82743
	Eucalyptus globulus		2	9	E	8	3011	228	45	50	5.41925
	Eucalyptus globulus		2	9	E	8	3011	229	9.5	7.3	0.4248
	Eucalyptus globulus		2	9	E	8	3011	230	8.4	7.1	0.3326
	Eucalyptus globulus		2	9	E	8	3011	231	12.4	12.6	0.9171
	Eucalyptus globulus		2	9	E	8	3011	232	13.8	14.1	0.9817
	Eucalyptus globulus		2	10	NE	41	3040	233	26.45	26.1	4.56194
	Eucalyptus globulus		2	10	NE	41	3040	234	27	35.4	8.64525
	Eucalyptus globulus		2	10	NE	41	3040	235	43	34.8	16.1849
	Eucalyptus globulus		2	10	NE	41	3040	236	21.5	38	7.87727
	Eucalyptus globulus		2	10	NE	41	3040	237	15.8	20.8	0.863938
	Eucalyptus globulus		2	10	NE	41	3040	238	37	41.7	17.6435
	Eucalyptus globulus		2	10	NE	41	3040	239	47	43	30.0713
	Eucalyptus globulus		2	10	NE	41	3040	240	43.26	42.5	26.7814
	Eucalyptus globulus		2	10	NE	41	3040	241	30	32	13.9463
	Eucalyptus globulus		2	10	NE	41	3040	242	23.4	17	12.1384
	Eucalyptus globulus		2	10	NE	41	3040	243	32	34	18.0475
	Eucalyptus globulus		2	10	NE	41	3040	244	25.5	32	3.23977
	Eucalyptus globulus		2	10	NE	41	3040	245	24	22	4.79184
	Eucalyptus globulus		2	10	NE	41	3040	246	23	24	6.0937
	Eucalyptus globulus		2	10	NE	41	3040	247	41	39.4	20.9573
	Eucalyptus globulus		2	10	NE	41	3040	248	32.4	36.3	14.9361
	Eucalyptus globulus		2	10	NE	41	3040	249	48	45	25.1956
	Eucalyptus globulus		2	10	NE	41	3040	250	18.2	11	1.29956
	Eucalyptus globulus		2	10	NE	41	3040	251	9.2	12.05	0.65455
	Eucalyptus globulus		2	10	NE	41	3040	252	8	9	0.24256
	Eucalyptus globulus		2	10	NE	41	3040	253	7.7	12.5	0.376
	Eucalyptus globulus		3	11	SE	18	3015	254	7.1	7.5	0.20156
	Eucalyptus globulus		3	11	SE	18	3015	255	8.7	7.2	0.268
	Eucalyptus globulus		3	11	E	18	3043	256	9	10.5	0.60147
	Eucalyptus globulus		3	11	E	18	3043	257	7.5	9.1	0.4846
	Eucalyptus globulus		3	11	E	18	3043	258	11	11.2	0.7143
	Eucalyptus globulus		3	11	E	18	3043	259	29	34	13.1845
	Eucalyptus globulus		3	11	E	18	3043	260	36	44.4	14.7815
	Eucalyptus globulus		3	11	E	18	3043	261	47.1	46.4	28.9835
	Eucalyptus globulus		3	11	E	18	3043	262	61	47.2	32.6504
	Eucalyptus globulus		3	11	E	18	3043	263	29	37	13.3587
	Eucalyptus globulus		3	11	E	18	3043	264	40	44	26.3795
	Eucalyptus globulus		3	11	E	18	3043	265	13	13.5	0.528319
	Eucalyptus globulus		3	11	E	18	3043	266	30	37.1	8.57356
	Eucalyptus globulus		3	11	E	18	3043	267	48.2	43.8	29.1773
	Eucalyptus globulus		3	11	E	18	3043	268	22	25.5	6.78181
	Eucalyptus globulus		3	11	E	18	3043	269	44	47.1	23.1997
	Eucalyptus globulus		3	11	E	18	3043	270	45	45.5	23.123
	Eucalyptus globulus		3	11	E	18	3043	271	16	19	1.74934
	Eucalyptus globulus		3	11	E	18	3043	272	34	33	15.8603
	Eucalyptus globulus		3	11	E	18	3043	273	17.5	25.3	5.69181
	Eucalyptus globulus		3	11	E	18	3043	274	25.5	31	8.23158
	Eucalyptus globulus		3	11	E	18	3043	275	23	27	7.38772
	Eucalyptus globulus		3	11	E	18	3043	276	22	21	9.9627
	Eucalyptus globulus		3	11	E	18	3043	277	46	45.1	23.0197
	Eucalyptus globulus		3	12	NE	35	3071	278	7	6	0.21013
	Eucalyptus globulus		3	12	NE	35	3071	279	9.5	9	0.2796
	Eucalyptus globulus		3	12	NE	35	3071	280	7	8	0.3147
	Eucalyptus globulus		3	12	NE	35	3071	281	8.5	9.2	0.2892
	Eucalyptus globulus		3	12	NE	35	3071	282	37	38.4	15.1996
	Eucalyptus globulus		3	12	NE	35	3071	283	73	46	38.1042
	Eucalyptus globulus		3	12	NE	35	3071	284	43	46.3	26.9261
	Eucalyptus globulus		3	12	NE	35	3071	285	24	27	8.06029
	Eucalyptus globulus		3	12	NE	35	3071	286	33.1	29	16.2115
	Eucalyptus globulus		3	12	NE	35	3071	287	40	38	23.3996
	Eucalyptus globulus		3	12	NE	35	3071	288	27.9	28	10.0868
	Eucalyptus globulus		3	12	NE	35	3071	289	45	42	18.0138
	Eucalyptus globulus		3	12	NE	35	3071	290	56	48	31.355
	Eucalyptus globulus		3	12	NE	35	3071	291	36.8	41	18.3686
	Eucalyptus globulus		3	12	NE	35	3071	292	35	42.3	14.1841
	Eucalyptus globulus		3	12	NE	35	3071	293	34	42	13.4343
	Eucalyptus globulus		3	12	NE	35	3071	294	41.4	43	18.9996
	Eucalyptus globulus		3	13	S	20	3102	295	8	8.1	0.28919
	Eucalyptus globulus		3	13	S	20	3102	296	7.3	7	0.23721
	Eucalyptus globulus		3	13	S	20	3102	297	11	13	0.98673
	Eucalyptus globulus		3	13	S	20	3102	298	14.3	16	1.02162
	Eucalyptus globulus		3	13	S	20	3102	299	27	29	6.59734
	Eucalyptus globulus		3	13	S	20	3102	300	53	49	26.3225
	Eucalyptus globulus		3	13	S	20	3102	301	60	49	30.9563
	Eucalyptus globulus		3	13	S	20	3102	302	39	45	19.9837
	Eucalyptus globulus		3	13	S	20	3102	303	33	35	14.8498
	Eucalyptus globulus		3	13	S	20	3102	304	45	49.1	23.1809
	Eucalyptus globulus		3	13	S	20	3102	305	42.3	47.5	27.7686
	Eucalyptus globulus		3	13	S	20	3102	306	46	50	27.9718
	Eucalyptus globulus		3	13	S	20	3102	307	51	48	29.9321
	Eucalyptus globulus		3	13	S	20	3102	308	18.2	19	5.07268
	Eucalyptus globulus		3	13	S	20	3102	309	42	43.5	25.9836
	Eucalyptus globulus		3	13	S	20	3102	310	19	22	2.70686
	Eucalyptus globulus		3	13	S	20	3102	311	32	43	10.0799
	Eucalyptus globulus		3	13	S	20	3102	312	71	49.3	35.8869
	Eucalyptus globulus		3	14	SE	11	3126	313	9.6	7.4	0.46248
	Eucalyptus globulus		3	14	SE	11	3126	314	8.8	7.6	0.37326
	Eucalyptus globulus		3	14	SE	11	3126	315	12.8	13	0.9771
	Eucalyptus globulus		3	14	SE	11	3126	316	14	14.8	0.99817
	Eucalyptus globulus		3	14	SE	11	3126	317	55	49	31.9727
	Eucalyptus globulus		3	14	SE	11	3126	318	50	47	29.8476
	Eucalyptus globulus		3	14	SE	11	3126	319	46	47.5	23.5517
	Eucalyptus globulus		3	14	SE	11	3126	320	38	48	23.211
	Eucalyptus globulus		3	14	SE	11	3126	321	43	48.5	20.5836
	Eucalyptus globulus		3	14	SE	11	3126	322	26.5	36	6.91145
	Eucalyptus globulus		3	14	SE	11	3126	323	46.5	46	24.5549
	Eucalyptus globulus		3	14	SE	11	3126	324	25	31	5.33656
	Eucalyptus globulus		3	14	SE	11	3126	325	14	14	1.98175
	Eucalyptus globulus		3	14	SE	11	3126	326	13.5	17.5	1.6021
	Eucalyptus globulus		3	14	SE	11	3126	327	53	48	35.2042
	Eucalyptus globulus		3	14	SE	11	3126	328	36	42.2	23.5731
	Eucalyptus globulus		3	14	SE	11	3126	329	14.4	20	1.06029
	Eucalyptus globulus		3	14	SE	11	3126	330	14	18	0.790686
	Eucalyptus globulus		3	14	SE	11	3126	331	31	46	13.61
	Eucalyptus globulus		3	14	SE	11	3126	332	53	49.2	28.8366
	Eucalyptus globulus		3	14	SE	11	3126	333	35	34.1	24.8371
	Eucalyptus globulus		3	14	SE	11	3126	334	32	42	18.816
	Eucalyptus globulus		3	14	SE	11	3126	335	25	36	9.42743
	Eucalyptus globulus		3	14	SE	11	3126	336	43.6	47	6.41925
Wof-Washa	Cupressus lusitanica	1983/84	4	15	E	27	2904	337	31	27	7.44557
	Cupressus lusitanica		4	15	E	27	2904	338	40	31	7.85791
	Cupressus lusitanica		4	15	E	27	2904	339	20	20.4	2.1677
	Cupressus lusitanica		4	15	E	27	2904	340	24	21	3.30907
	Cupressus lusitanica		4	15	E	27	2904	341	15	17	0.84823
	Cupressus lusitanica		4	15	E	27	2904	342	8	11	1.06029
	Cupressus lusitanica		4	15	E	27	2904	343	11	15	0.989602
	Cupressus lusitanica		4	15	E	27	2904	344	32	26	7.91681
	Cupressus lusitanica		4	15	E	27	2904	345	24	21	3.72555
	Cupressus lusitanica		4	15	E	27	2904	346	29	24	3.67566
	Cupressus lusitanica		4	15	E	27	2904	347	19	17	1.76715
	Cupressus lusitanica		4	15	E	27	2904	348	20	19	1.02494
	Cupressus lusitanica		4	15	E	27	2904	349	16	15	0.212058
	Cupressus lusitanica		4	15	E	27	2904	350	19	23	0.883573
	Cupressus lusitanica		4	15	E	27	2904	351	12	13	1.37837
	Cupressus lusitanica		4	15	E	27	2904	352	20	21	1.59043
	Cupressus lusitanica		4	15	E	27	2904	353	36	26	9.40122
	Cupressus lusitanica		4	15	E	27	2904	354	24	23	2.39154
	Cupressus lusitanica		4	15	E	27	2904	355	25	25	2.04989
	Cupressus lusitanica		4	15	E	27	2904	356	23	23	1.59043
	Cupressus lusitanica		4	15	E	27	2904	357	32	21	4.13512
	Cupressus lusitanica		4	15	E	27	2904	358	19	20	0.164934
	Cupressus lusitanica		4	15	E	27	2904	359	18	12	0.164934
	Cupressus lusitanica		4	15	E	27	2904	360	16	13	0.636173
	Cupressus lusitanica		4	15	E	27	2904	361	34	21	11.616
	Cupressus lusitanica		4	15	E	27	2904	362	24	22	2.14414
	Cupressus lusitanica		4	15	E	27	2904	363	41	30	10.534
	Cupressus lusitanica		4	15	E	27	2904	364	46.8	32	14.3242
	Cupressus lusitanica		4	15	E	27	2904	365	51.2	34.5	15.792
	Cupressus lusitanica		4	15	E	27	2904	366	55	35	12.3284
	Cupressus lusitanica		4	16	NE	31	2931	367	23	21	0.106029
	Cupressus lusitanica		4	16	NE	31	2931	368	38	25.5	1.59043
	Cupressus lusitanica		4	16	NE	31	2931	369	28	24	3.07483
	Cupressus lusitanica		4	16	NE	31	2931	370	13	15	1.79071
	Cupressus lusitanica		4	16	NE	31	2931	371	19	17	1.03673
	Cupressus lusitanica		4	16	NE	31	2931	372	21	19	1.41372
	Cupressus lusitanica		4	16	NE	31	2931	373	14	17	0.424115
	Cupressus lusitanica		4	16	NE	31	2931	374	39	28	3.92306
	Cupressus lusitanica		4	16	NE	31	2931	375	28.5	18	6.47953
	Cupressus lusitanica		4	16	NE	31	2931	376	26	24	1.82605
	Cupressus lusitanica		4	16	NE	31	2931	377	17	18	0.424115
	Cupressus lusitanica		4	16	NE	31	2931	378	14	21	0.895354
	Cupressus lusitanica		4	16	NE	31	2931	379	19	23	1.89674
	Cupressus lusitanica		4	16	NE	31	2931	380	17	26	1.9792
	Cupressus lusitanica		4	16	NE	31	2931	381	25	26	1.90852
	Cupressus lusitanica		4	16	NE	31	2931	382	20	23	1.22522
	Cupressus lusitanica		4	16	NE	31	2931	383	27	19	1.29591
	Cupressus lusitanica		4	16	NE	31	2931	384	17	17	0.989602
	Cupressus lusitanica		4	16	NE	31	2931	385	24.8	19	2.06167
	Cupressus lusitanica		4	16	NE	31	2931	386	16	14	1.03673
	Cupressus lusitanica		4	16	NE	31	2931	387	24.5	21	3.06305
	Cupressus lusitanica		4	16	NE	31	2931	388	25	13	5.89049
	Cupressus lusitanica		4	16	NE	31	2931	389	25	14	5.40747
	Cupressus lusitanica		4	16	NE	31	2931	390	26	27	3.11018
	Cupressus lusitanica		4	16	NE	31	2931	391	43	29	6.49132
	Cupressus lusitanica		4	16	NE	31	2931	392	25	25	1.80249
	Cupressus lusitanica		4	16	NE	31	2931	393	25	22	6.92721
	Cupressus lusitanica		4	16	NE	31	2931	394	47.2	32	12.3218
	Cupressus lusitanica		4	16	NE	31	2931	395	53.66	34.14	15.8914
	Cupressus lusitanica		4	17	N	19	2920	396	25	19	1.237
	Cupressus lusitanica		4	17	N	19	2920	397	24	23	2.59181
	Cupressus lusitanica		4	17	N	19	2920	398	28	21	2.65072
	Cupressus lusitanica		4	17	N	19	2920	399	41	19	2.1677
	Cupressus lusitanica		4	17	N	19	2920	400	19	16	0.918916
	Cupressus lusitanica		4	17	N	19	2920	401	18	12	0.777544
	Cupressus lusitanica		4	17	N	19	2920	402	26	19	4.59458
	Cupressus lusitanica		4	17	N	19	2920	403	33	21	5.40747
	Cupressus lusitanica		4	17	N	19	2920	404	20	15	2.43866
	Cupressus lusitanica		4	17	N	19	2920	405	11	11.5	0.318086
	Cupressus lusitanica		4	17	N	19	2920	406	30	22	11.5454
	Cupressus lusitanica		4	17	N	19	2920	407	24	19	5.40747
	Cupressus lusitanica		4	17	N	19	2920	408	39	20	7.66941
	Cupressus lusitanica		4	17	N	19	2920	409	22	19	1.69646
	Cupressus lusitanica		4	17	N	19	2920	410	42	31	12.9688
	Cupressus lusitanica		4	17	N	19	2920	411	14	18	0.212058
	Cupressus lusitanica		4	17	N	19	2920	412	38	23	5.80802
	Cupressus lusitanica		4	17	N	19	2920	413	17	19	0.765763
	Cupressus lusitanica		4	17	N	19	2920	414	16	18.7	1.237
	Cupressus lusitanica		4	17	N	19	2920	415	11	12	1.80249
	Cupressus lusitanica		4	17	N	19	2920	416	14	13	0.424115
	Cupressus lusitanica		4	17	N	19	2920	417	22	19	5.59596
	Cupressus lusitanica		4	17	N	19	2920	418	29	21	4.09978
	Cupressus lusitanica		4	17	N	19	2920	419	18	14	0.812887
	Cupressus lusitanica		4	17	N	19	2920	420	27	21	6.04364
	Cupressus lusitanica		4	17	N	19	2920	421	23	20	2.98059
	Cupressus lusitanica		4	17	N	19	2920	422	46	31.5	9.1274
	Cupressus lusitanica		4	17	N	19	2920	423	12	17	1.00138
	Cupressus lusitanica		4	17	N	19	2920	424	17	14	0.565487
	Cupressus lusitanica		4	17	N	19	2920	425	52	34.1	15.1371
	Cupressus lusitanica		4	17	N	19	2920	426	33	26	3.79347
	Cupressus lusitanica		4	17	N	19	2920	427	8.4	11	1.134
	Cupressus lusitanica		4	17	N	19	2920	428	9.1	12.4	1.482
	Cupressus lusitanica		4	18	SE	45	2964	429	33	21	7.16283
	Cupressus lusitanica		4	18	SE	45	2964	430	19	16	1.59043
	Cupressus lusitanica		4	18	SE	45	2964	431	23	22	3.25155
	Cupressus lusitanica		4	18	SE	45	2964	432	41	28	7.38667
	Cupressus lusitanica		4	18	SE	45	2964	433	24	20	3.67566
	Cupressus lusitanica		4	18	SE	45	2964	434	12.5	11	1.37837
	Cupressus lusitanica		4	18	SE	45	2964	435	20	19	0.883573
	Cupressus lusitanica		4	18	SE	45	2964	436	55	32	10.8974
	Cupressus lusitanica		4	18	SE	45	2964	437	34	27	3.88772
	Cupressus lusitanica		4	18	SE	45	2964	438	22	18	0.742201
	Cupressus lusitanica		4	18	SE	45	2964	439	46	32	7.07207
	Cupressus lusitanica		4	18	SE	45	2964	440	16	16	0.530144
	Cupressus lusitanica		4	18	SE	45	2964	441	22	21	2.54469
	Cupressus lusitanica		4	18	SE	45	2964	442	21	17	0.565487
	Cupressus lusitanica		4	18	SE	45	2964	443	19	15	0.176715
	Cupressus lusitanica		4	18	SE	45	2964	444	17	13	0.0471239
	Cupressus lusitanica		4	18	SE	45	2964	445	35	25	5.80802
	Cupressus lusitanica		4	18	SE	45	2964	446	25	13	2.80387
	Cupressus lusitanica		4	18	SE	45	2964	447	33	26	2.40332
	Cupressus lusitanica		4	18	SE	45	2964	448	9.2	11.8	1.2925
	Cupressus lusitanica		4	19	SW	23	2988	449	22	17	1.41372
	Cupressus lusitanica		4	19	SW	23	2988	450	20	14	5.72555
	Cupressus lusitanica		4	19	SW	23	2988	451	26	25	1.16632
	Cupressus lusitanica		4	19	SW	23	2988	452	16	20	1.06029
	Cupressus lusitanica		4	19	SW	23	2988	453	33	24	9.2843
	Cupressus lusitanica		4	19	SW	23	2988	454	13	28	0.742201
	Cupressus lusitanica		4	19	SW	23	2988	455	18	15	1.00138
	Cupressus lusitanica		4	19	SW	23	2988	456	18	15	1.4844
	Cupressus lusitanica		4	19	SW	23	2988	457	17	14	1.27235
	Cupressus lusitanica		4	19	SW	23	2988	458	14	11	0.84823
	Cupressus lusitanica		4	19	SW	23	2988	459	18	14	0.60083
	Cupressus lusitanica		4	19	SW	23	2988	460	17.5	17	2.82743
	Cupressus lusitanica		4	19	SW	23	2988	461	18	13	1.59043
	Cupressus lusitanica		4	19	SW	23	2988	462	20	17	0.824668
	Cupressus lusitanica		4	19	SW	23	2988	463	13	21	2.54469
	Cupressus lusitanica		4	19	SW	23	2988	464	24	13	0.895354
	Cupressus lusitanica		4	19	SW	23	2988	465	21	21	0.753982
	Cupressus lusitanica		4	19	SW	23	2988	466	8.3	10	1.23
	Cupressus lusitanica		4	19	SW	23	2988	467	9.45	11.4	2.8913
	Cupressus lusitanica		4	19	SW	23	2988	468	37	30.1	7.216
	Cupressus lusitanica		4	19	SW	23	2988	469	42.3	31	8.714
	Cupressus lusitanica		5	20	NE	16	2940	470	34	26.3	5.891
	Cupressus lusitanica		5	20	NE	16	2940	471	27	19	4.52389
	Cupressus lusitanica		5	20	NE	16	2940	472	46	29.5	7.42201
	Cupressus lusitanica		5	20	NE	16	2940	473	16	12	3.49895
	Cupressus lusitanica		5	20	NE	16	2940	474	28	18	2.2266
	Cupressus lusitanica		5	20	NE	16	2940	475	24	20	2.851
	Cupressus lusitanica		5	20	NE	16	2940	476	55	32	7.61051
	Cupressus lusitanica		5	20	NE	16	2940	477	21	21	1.31947
	Cupressus lusitanica		5	20	NE	16	2940	478	38	27.2	6.23838
	Cupressus lusitanica		5	20	NE	16	2940	479	30	24	7.20996
	Cupressus lusitanica		5	20	NE	16	2940	480	17	27	1.94386
	Cupressus lusitanica		5	20	NE	16	2940	481	18	21	0.706858
	Cupressus lusitanica		5	20	NE	16	2940	482	21	22	1.56687
	Cupressus lusitanica		5	20	NE	16	2940	483	46	30	9.58971
	Cupressus lusitanica		5	20	NE	16	2940	484	13	19	1.06029
	Cupressus lusitanica		5	20	NE	16	2940	485	24	22	1.31947
	Cupressus lusitanica		5	20	NE	16	2940	486	24	24	3.53429
	Cupressus lusitanica		5	20	NE	16	2940	487	9	11.2	0.753982
	Cupressus lusitanica		5	20	NE	16	2940	488	18	20	1.06029
	Cupressus lusitanica		5	20	NE	16	2940	489	22	19	0.883573
	Cupressus lusitanica		5	20	NE	16	2940	490	28	26	1.80249
	Cupressus lusitanica		5	20	NE	16	2940	491	26	24	1.76715
	Cupressus lusitanica		5	20	NE	16	2940	492	16	21	0.459458
	Cupressus lusitanica		5	20	NE	16	2940	493	21	25	1.56687
	Cupressus lusitanica		5	20	NE	16	2940	494	16	21	0.60083
	Cupressus lusitanica		5	21	N	22	2912	495	28	17	0.942478
	Cupressus lusitanica		5	21	N	22	2912	496	21	16	1.80249
	Cupressus lusitanica		5	21	N	22	2912	497	39	27	10.648
	Cupressus lusitanica		5	21	N	22	2912	498	20	16	0.530144
	Cupressus lusitanica		5	21	N	22	2912	499	35.4	26	9.16632
	Cupressus lusitanica		5	21	N	22	2912	500	9.5	10	0.329867
	Cupressus lusitanica		5	21	N	22	2912	501	15	12	1.27235
	Cupressus lusitanica		5	21	N	22	2912	502	19	19	2.54469
	Cupressus lusitanica		5	21	N	22	2912	503	16	15	1.15454
	Cupressus lusitanica		5	21	N	22	2912	504	18	14	2.00277
	Cupressus lusitanica		5	21	N	22	2912	505	15	17	1.03673
	Cupressus lusitanica		5	21	N	22	2912	506	11	14	0.388772
	Cupressus lusitanica		5	21	N	22	2912	507	20	17	0.60083
	Cupressus lusitanica		5	21	N	22	2912	508	14	18	2.40332
	Cupressus lusitanica		5	21	N	22	2912	509	25	14	2.46222
	Cupressus lusitanica		5	21	N	22	2912	510	27	18	1.29591
	Cupressus lusitanica		5	21	N	22	2912	511	26	20	4.92445
	Cupressus lusitanica		5	21	N	22	2912	512	33	21	3.82882
	Cupressus lusitanica		5	21	N	22	2912	513	17	17	2.75675
	Cupressus lusitanica		5	21	N	22	2912	514	32	22	2.98059
	Cupressus lusitanica		5	21	N	22	2912	515	14	16	0.954259
	Cupressus lusitanica		5	21	N	22	2912	516	17	21	3.21621
	Cupressus lusitanica		5	22	NW	25	2927	517	32	23	5.56549
	Cupressus lusitanica		5	22	NW	25	2927	518	25	23.4	3.23977
	Cupressus lusitanica		5	22	NW	25	2927	519	9.2	11	0.742201
	Cupressus lusitanica		5	22	NW	25	2927	520	54	35	14.6
	Cupressus lusitanica		5	22	NW	25	2927	521	34	26	10.1081
	Cupressus lusitanica		5	22	NW	25	2927	522	24	28	4.90088
	Cupressus lusitanica		5	22	NW	25	2927	523	23	21	1.03673
	Cupressus lusitanica		5	22	NW	25	2927	524	41	32	10.4144
	Cupressus lusitanica		5	22	NW	25	2927	525	31	23	2.82743
	Cupressus lusitanica		5	22	NW	25	2927	526	21	26	0.883573
	Cupressus lusitanica		5	22	NW	25	2927	527	22	23	1.00138
	Cupressus lusitanica		5	22	NW	25	2927	528	24	24	0.895354
	Cupressus lusitanica		5	22	NW	25	2927	529	22	19	3.28689
	Cupressus lusitanica		5	22	NW	25	2927	530	49	29	7.95216
	Cupressus lusitanica		5	22	NW	25	2927	531	31	26	2.98059
	Cupressus lusitanica		5	22	NW	25	2927	532	16	24	0.918916
	Cupressus lusitanica		5	22	NW	25	2927	533	19	19	2.01455
	Cupressus lusitanica		5	22	NW	25	2927	534	17	16	1.55509
	Cupressus lusitanica		5	22	NW	25	2927	535	34	24	3.11018
	Cupressus lusitanica		5	22	NW	25	2927	536	18	18	0.859181
	Cupressus lusitanica		5	22	NW	25	2927	537	25	25	1.90852
	Cupressus lusitanica		5	22	NW	25	2927	538	42	30.6	5.12472
	Cupressus lusitanica		5	22	NW	25	2927	539	23	26	2.26195
	Cupressus lusitanica		5	22	NW	25	2927	540	27	26	2.98059
	Cupressus lusitanica		5	22	NW	25	2927	541	22	22	2.851
	Cupressus lusitanica		5	23	SW	52	2950	542	48	32.8	3.39292
	Cupressus lusitanica		5	23	SW	52	2950	543	22	19	2.2266
	Cupressus lusitanica		5	23	SW	52	2950	544	18	19	0.259181
	Cupressus lusitanica		5	23	SW	52	2950	545	24	20	0.129591
	Cupressus lusitanica		5	23	SW	52	2950	546	28	19	0.530144
	Cupressus lusitanica		5	23	SW	52	2950	547	17	20	0.659734
	Cupressus lusitanica		5	23	SW	52	2950	548	9	11	0.565487
	Cupressus lusitanica		5	23	SW	52	2950	549	23	21	2.46222
	Cupressus lusitanica		5	23	SW	52	2950	550	35	28	2.94524
	Cupressus lusitanica		5	23	SW	52	2950	551	34	27	0.565487
	Cupressus lusitanica		5	23	SW	52	2950	552	36	25	6.49132
	Cupressus lusitanica		5	23	SW	52	2950	553	36	23	1.237
	Cupressus lusitanica		5	23	SW	52	2950	554	42	31.6	9.15382
	Cupressus lusitanica		5	23	SW	52	2950	555	17	21	1.79071
	Cupressus lusitanica		5	23	SW	52	2950	556	31	25	2.94524
	Cupressus lusitanica		5	23	SW	52	2950	557	32	24	2.851
	Cupressus lusitanica		5	23	SW	52	2950	558	18	21	1.59043
	Cupressus lusitanica		5	23	SW	52	2950	559	20	22	2.07345
	Cupressus lusitanica		5	23	SW	52	2950	560	22	22	2.20304
	Cupressus lusitanica		5	23	SW	52	2950	561	8.9	9.4	0.462223
	Cupressus lusitanica		5	24	S	13	2901	562	26	26	1.90249
	Cupressus lusitanica		5	24	S	13	2901	563	24	21	6.82721
	Cupressus lusitanica		5	24	S	13	2901	564	47.2	31.8	12.0218
	Cupressus lusitanica		5	24	S	13	2901	565	51	33	14.1914
	Cupressus lusitanica		5	24	S	13	2901	566	18	16	1.01673
	Cupressus lusitanica		5	24	S	13	2901	567	22	20.2	1.49137
	Cupressus lusitanica		5	24	S	13	2901	568	15	18	0.462412
	Cupressus lusitanica		5	24	S	13	2901	569	39.5	28	4.92306
	Cupressus lusitanica		5	24	S	13	2901	570	30	19.4	6.07953
	Cupressus lusitanica		5	24	S	13	2901	571	25	23	1.42605
	Cupressus lusitanica		5	24	S	13	2901	572	17.2	18	0.482412
	Cupressus lusitanica		5	24	S	13	2901	573	14.3	21.4	0.995354
	Cupressus lusitanica		5	24	S	13	2901	574	20	23.3	1.80674
	Cupressus lusitanica		5	24	S	13	2901	575	18	26	2.09792
	Cupressus lusitanica		5	24	S	13	2901	576	25	26.3	1.98518
	Cupressus lusitanica		5	24	S	13	2901	577	22	24.5	1.52522
	Cupressus lusitanica		5	24	S	13	2901	578	27.9	20	1.89591
	Cupressus lusitanica		5	24	S	13	2901	579	18.2	19	1.09896
	Cupressus lusitanica		5	24	S	13	2901	580	25	21	2.90617
	Cupressus lusitanica		5	24	S	13	2901	581	16	15	1.20367
	Cupressus lusitanica		5	24	S	13	2901	582	23	20	2.50631
	Cupressus lusitanica		5	24	S	13	2901	583	23	14	4.89049
	Cupressus lusitanica		5	24	S	13	2901	584	25	14	5.40747
	Cupressus lusitanica		5	24	S	13	2901	585	23	26	3.41102
	Cupressus lusitanica		5	24	S	13	2901	586	42	28	5.49132
	Cupressus lusitanica		6	25	E	57	2984	587	33.2	26	2.44033
	Cupressus lusitanica		6	25	E	57	2984	588	9	12	1.3925
	Cupressus lusitanica		6	25	E	57	2984	589	22	21	3.05155
	Cupressus lusitanica		6	25	E	57	2984	590	40	27	7.08667
	Cupressus lusitanica		6	25	E	57	2984	591	23	19	2.67566
	Cupressus lusitanica		6	25	E	57	2984	592	12.5	11.3	1.87837
	Cupressus lusitanica		6	25	E	57	2984	593	21	20	0.983573
	Cupressus lusitanica		6	25	E	57	2984	594	52	31.8	9.7974
	Cupressus lusitanica		6	25	E	57	2984	595	34	26.4	3.88772
	Cupressus lusitanica		6	25	E	57	2984	596	22.3	18	0.742201
	Cupressus lusitanica		6	25	E	57	2984	597	45	31	7.07207
	Cupressus lusitanica		6	25	E	57	2984	598	17	16.8	0.530144
	Cupressus lusitanica		6	25	E	57	2984	599	23	22.5	2.54469
	Cupressus lusitanica		6	25	E	57	2984	600	20	16	0.565487
	Cupressus lusitanica		6	25	E	57	2984	601	18.4	15	0.176715
	Cupressus lusitanica		6	25	E	57	2984	602	16	12.4	0.147124
	Cupressus lusitanica		6	25	E	57	2984	603	33	23.3	5.08019
	Cupressus lusitanica		6	25	E	37	2984	604	23	13.8	2.60387
	Cupressus lusitanica		6	26	E	24	2963	605	31	25	1.86715
	Cupressus lusitanica		6	26	E	24	2963	606	17	25	0.859458
	Cupressus lusitanica		6	26	E	24	2963	607	23	25	1.86687
	Cupressus lusitanica		6	26	E	24	2963	608	17	20	0.90083
	Cupressus lusitanica		6	26	E	24	2963	609	29	18.4	2.4266
	Cupressus lusitanica		6	26	E	24	2963	610	23	19	2.951
	Cupressus lusitanica		6	26	E	24	2963	611	54	31.2	7.91051
	Cupressus lusitanica		6	26	E	24	2963	612	23	25	1.71947
	Cupressus lusitanica		6	26	E	24	2963	613	39	28	6.83838
	Cupressus lusitanica		6	26	E	24	2963	614	31.3	23.5	7.09955
	Cupressus lusitanica		6	26	E	24	2963	615	18	25	1.84386
	Cupressus lusitanica		6	26	E	24	2963	616	17	20	0.786858
	Cupressus lusitanica		6	26	E	24	2963	617	20	21.5	1.66869
	Cupressus lusitanica		6	26	E	24	2963	618	45.6	30	9.89712
	Cupressus lusitanica		6	26	E	24	2963	619	14	19	1.60288
	Cupressus lusitanica		6	26	E	24	2963	620	23	22.2	1.19469
	Cupressus lusitanica		6	26	E	24	2963	621	23	23.1	3.54292
	Cupressus lusitanica		6	26	E	24	2963	622	10	11.2	0.739822
	Cupressus lusitanica		6	26	E	24	2963	623	19	21	1.60288
	Cupressus lusitanica		6	26	E	24	2963	624	21	20.4	0.983573
	Cupressus lusitanica		6	26	E	24	2963	625	27	25	1.89249
	Cupressus lusitanica		6	27	NE	13	2987	626	24	26	2.1492
	Cupressus lusitanica		6	27	NE	13	2987	627	40	30.1	5.82472
	Cupressus lusitanica		6	27	NE	13	2987	628	23	25	2.61947
	Cupressus lusitanica		6	27	NE	13	2987	629	27.8	26.4	2.80586
	Cupressus lusitanica		6	27	NE	13	2987	630	23.4	22.9	2.50995
	Cupressus lusitanica		6	27	NE	13	2987	631	25	28	4.90885
	Cupressus lusitanica		6	27	NE	13	2987	632	24	22	1.36726
	Cupressus lusitanica		6	27	NE	13	2987	633	41.7	32.8	10.9144
	Cupressus lusitanica		6	27	NE	13	2987	634	31	23.6	2.92743
	Cupressus lusitanica		6	27	NE	13	2987	635	21.7	26	0.983573
	Cupressus lusitanica		6	27	NE	13	2987	636	22	23	1.81383
	Cupressus lusitanica		6	27	NE	13	2987	637	23.4	24	0.953539
	Cupressus lusitanica		6	27	NE	13	2987	638	22	24	3.86891
	Cupressus lusitanica		6	27	NE	13	2987	639	47	29	7.52156
	Cupressus lusitanica		6	27	NE	13	2987	640	31	26	2.98059
	Cupressus lusitanica		6	27	NE	13	2987	641	16.5	24	1.18916
	Cupressus lusitanica		6	27	NE	13	2987	642	21	19	2.14546
	Cupressus lusitanica		6	27	NE	13	2987	643	17	16	1.85509
	Cupressus lusitanica		6	27	NE	13	2987	644	34.4	24	3.31018
	Cupressus lusitanica		6	27	NE	13	2987	645	19	21	1.05918
	Cupressus lusitanica		6	28	S	29	2944	646	31	25	5.86549
	Cupressus lusitanica		6	28	S	29	2944	647	25	24.4	3.39767
	Cupressus lusitanica		6	28	S	29	2944	648	10	11	0.78422
	Cupressus lusitanica		6	28	S	29	2944	649	51	35	14.528
	Cupressus lusitanica		6	28	S	29	2944	650	35	26.4	10.8074
	Cupressus lusitanica		6	28	S	29	2944	651	26	28	4.08845
	Cupressus lusitanica		6	28	S	29	2944	652	23	22	1.36726
	Cupressus lusitanica		6	28	S	29	2944	653	43	32.4	10.1438
	Cupressus lusitanica		6	28	S	29	2944	654	30.3	23	2.82743
	Cupressus lusitanica		6	28	S	29	2944	655	20	26	0.835729
	Cupressus lusitanica		6	28	S	29	2944	656	21	23	1.13827
	Cupressus lusitanica		6	28	S	29	2944	657	25	24	0.953539
	Cupressus lusitanica		6	28	S	29	2944	658	22	19	3.86891
	Cupressus lusitanica		6	28	S	29	2944	659	48	29	7.52156
	Cupressus lusitanica		6	28	S	29	2944	660	29	26	2.08059
	Cupressus lusitanica		6	28	S	29	2944	661	16	24	1.09189
	Cupressus lusitanica		6	28	S	29	2944	662	17	16	2.14546
	Cupressus lusitanica		6	28	S	29	2944	663	18	15	1.65509
	Cupressus lusitanica		6	28	S	29	2944	664	33	25	3.81018
	Cupressus lusitanica		6	28	S	29	2944	665	19	17	0.889181
	Cupressus lusitanica		6	28	S	29	2944	666	24	25.4	1.91852
	Cupressus lusitanica		6	28	S	29	2944	667	28	26.4	2.98859
	Cupressus lusitanica		6	28	S	29	2944	668	22	23	2.951
Wof-Washa	Pinus patula	1983/84	7	29	NE	14	3171	669	35	31	6.41786
	Pinus patula		7	29	NE	14	3171	670	29	25	4.06444
	Pinus patula		7	29	NE	14	3171	671	37	32	6.53429
	Pinus patula		7	29	NE	14	3171	672	35	31.5	2.94524
	Pinus patula		7	29	NE	14	3171	673	52	37.8	9.94801
	Pinus patula		7	29	NE	14	3171	674	16	17.8	0.471239
	Pinus patula		7	29	NE	14	3171	675	28.2	24	1.53153
	Pinus patula		7	29	NE	14	3171	676	22	19	2.94248
	Pinus patula		7	29	NE	14	3171	677	30	30	3.98059
	Pinus patula		7	29	NE	14	3171	678	39	35.5	4.77129
	Pinus patula		7	29	NE	14	3171	679	29	24	2.59181
	Pinus patula		7	29	NE	14	3171	680	25	21	1.69646
	Pinus patula		7	29	NE	14	3171	681	37	33	8.76715
	Pinus patula		7	29	NE	14	3171	682	30.2	30.5	4.69646
	Pinus patula		7	29	NE	14	3171	683	34	29.1	7.94386
	Pinus patula		7	29	NE	14	3171	684	29.7	26.8	5.82467
	Pinus patula		7	29	NE	14	3171	685	14	14.7	0.924668
	Pinus patula		7	29	NE	14	3171	686	29.3	27.4	1.53153
	Pinus patula		7	29	NE	14	3171	687	24	23.1	3.23977
	Pinus patula		7	29	NE	14	3171	688	26.5	29.4	2.40332
	Pinus patula		7	29	NE	14	3171	689	36	32.5	7.11018
	Pinus patula		7	29	NE	14	3171	690	34	30.4	5.89049
	Pinus patula		7	29	NE	14	3171	691	31	29.5	3.69646
	Pinus patula		7	29	NE	14	3171	692	29	23.9	2.35619
	Pinus patula		7	29	NE	14	3171	693	39	34.5	5.29591
	Pinus patula		7	29	NE	14	3171	694	9.6	11.4	0.769911
	Pinus patula		7	29	NE	14	3171	695	47	43.2	6.54469
	Pinus patula		7	29	NE	14	3171	696	30.5	24.5	2.68606
	Pinus patula		7	29	NE	14	3171	697	8.8	10	0.850995
	Pinus patula		7	29	NE	14	3171	698	36	28.9	1.89674
	Pinus patula		7	29	NE	14	3171	699	20.5	20	1.27235
	Pinus patula		7	29	NE	14	3171	700	39	32.4	6.18501
	Pinus patula		7	29	NE	14	3171	701	38	30.8	8.83573
	Pinus patula		7	29	NE	14	3171	702	25	23.5	3.00415
	Pinus patula		7	29	NE	14	3171	703	40.5	34	11.4061
	Pinus patula		7	30	W	19	3189	704	34.5	25.2	4.52389
	Pinus patula		7	30	W	19	3189	705	41	32.5	12.7567
	Pinus patula		7	30	W	19	3189	706	44.5	34	7.18363
	Pinus patula		7	30	W	19	3189	707	38	33	4.20581
	Pinus patula		7	30	W	19	3189	708	35	31.9	2.60359
	Pinus patula		7	30	W	19	3189	709	41.6	35.5	9.08938
	Pinus patula		7	30	W	19	3189	710	36	31	4.40608
	Pinus patula		7	30	W	19	3189	711	26	29	3.95841
	Pinus patula		7	30	W	19	3189	712	39	33.8	5.30144
	Pinus patula		7	30	W	19	3189	713	31	28	2.12058
	Pinus patula		7	30	W	19	3189	714	19	21	0.824668
	Pinus patula		7	30	W	19	3189	715	28	22	1.55509
	Pinus patula		7	30	W	19	3189	716	33.5	25	2.29729
	Pinus patula		7	30	W	19	3189	717	39	34.5	4.66527
	Pinus patula		7	30	W	19	3189	718	38	32.4	2.29729
	Pinus patula		7	30	W	19	3189	719	27	23.6	2.26195
	Pinus patula		7	30	W	19	3189	720	39	32.8	7.40747
	Pinus patula		7	30	W	19	3189	721	31	29.6	4.55509
	Pinus patula		7	30	W	19	3189	722	29	33	5.59596
	Pinus patula		7	30	W	19	3189	723	39.5	33	7.3042
	Pinus patula		7	30	W	19	3189	724	39	34.4	5.80802
	Pinus patula		7	30	W	19	3189	725	24	18	2.60359
	Pinus patula		7	30	W	19	3189	726	27	16	1.06029
	Pinus patula		7	30	W	19	3189	727	43.5	37.6	11.5973
	Pinus patula		7	30	W	19	3189	728	25	25	2.63894
	Pinus patula		7	30	W	19	3189	729	47	42	12.1483
	Pinus patula		7	30	W	19	3189	730	23.5	29	4.45321
	Pinus patula		7	30	W	19	3189	731	23.5	28	4.80664
	Pinus patula		7	30	W	19	3189	732	8.6	10.4	0.580863
	Pinus patula		7	30	W	19	3189	733	45	34.7	14.6035
	Pinus patula		7	31	N	20	3152	734	9.4	9.5	0.801438
	Pinus patula		7	31	N	20	3152	735	42.5	40	21.0069
	Pinus patula		7	31	N	20	3152	736	39	32.5	17.5869
	Pinus patula		7	31	N	20	3152	737	35	30.6	7.16283
	Pinus patula		7	31	N	20	3152	738	38.5	35.2	10.7006
	Pinus patula		7	31	N	20	3152	739	51.6	42.4	21.2744
	Pinus patula		7	31	N	20	3152	740	26	21	5.30144
	Pinus patula		7	31	N	20	3152	741	45.5	41.5	15.4192
	Pinus patula		7	31	N	20	3152	742	28	22.8	2.54469
	Pinus patula		7	31	N	20	3152	743	39.5	34.5	7.04502
	Pinus patula		7	31	N	20	3152	744	33.5	32	6.14414
	Pinus patula		7	31	N	20	3152	745	43	38	14.6653
	Pinus patula		7	31	N	20	3152	746	41	37	16.7741
	Pinus patula		7	31	N	20	3152	747	26	20	1.83783
	Pinus patula		7	31	N	20	3152	748	40.5	41	17.9168
	Pinus patula		7	31	N	20	3152	749	36	34.8	12.9688
	Pinus patula		7	31	N	20	3152	750	32	27.4	4.29729
	Pinus patula		7	31	N	20	3152	751	39	33.8	8.69021
	Pinus patula		7	31	N	20	3152	752	8.1	9.4	0.453208
	Pinus patula		7	31	N	20	3152	753	44.5	40	6.60913
	Pinus patula		7	31	N	20	3152	754	34	37.5	3.35758
	Pinus patula		7	31	N	20	3152	755	45.5	38	25.6902
	Pinus patula		7	32	NE	26	3179	756	53	45	18.6119
	Pinus patula		7	32	NE	26	3179	757	54.5	46	21.7359
	Pinus patula		7	32	NE	26	3179	758	47	38	22.266
	Pinus patula		7	32	NE	26	3179	759	31	32	4.92445
	Pinus patula		7	32	NE	26	3179	760	44.5	40	16.4934
	Pinus patula		7	32	NE	26	3179	761	7.8	7.4	0.485011
	Pinus patula		7	32	NE	26	3179	762	41.5	39.5	11.9577
	Pinus patula		7	32	NE	26	3179	763	36	33.4	5.37212
	Pinus patula		7	32	NE	26	3179	764	42	34	7.63407
	Pinus patula		7	32	NE	26	3179	765	9	12.6	0.491316
	Pinus patula		7	32	NE	26	3179	766	31.5	26	5.14828
	Pinus patula		7	32	NE	26	3179	767	20	19	0.742201
	Pinus patula		7	32	NE	26	3179	768	43	36.4	8.90642
	Pinus patula		7	32	NE	26	3179	769	48	42	18.2259
	Pinus patula		7	32	NE	26	3179	770	44.5	43	15.5911
	Pinus patula		7	32	NE	26	3179	771	24	20.9	2.55509
	Pinus patula		7	32	NE	26	3179	772	35	29	5.93761
	Pinus patula		7	32	NE	26	3179	773	41	40	10.5558
	Pinus patula		7	32	NE	26	3179	774	31	27.4	5.69021
	Pinus patula		7	32	NE	26	3179	775	22	21	3.58142
	Pinus patula		8	33	E	9	3200	776	31.5	26	2.80387
	Pinus patula		8	33	E	9	3200	777	29	25.8	3.20442
	Pinus patula		8	33	E	9	3200	778	26.6	30	4.82743
	Pinus patula		8	33	E	9	3200	779	9.5	9	0.503042
	Pinus patula		8	33	E	9	3200	780	28.5	24	6.26195
	Pinus patula		8	33	E	9	3200	781	24	21	3.4844
	Pinus patula		8	33	E	9	3200	782	24	22	4.4844
	Pinus patula		8	33	E	9	3200	783	17	19	1.09425
	Pinus patula		8	33	E	9	3200	784	35	29	3.79347
	Pinus patula		8	33	E	9	3200	785	28.5	22	1.07207
	Pinus patula		8	33	E	9	3200	786	37	40	11.8378
	Pinus patula		8	33	E	9	3200	787	24	29	5.23562
	Pinus patula		8	33	E	9	3200	788	22	27	26.0359
	Pinus patula		8	33	E	9	3200	789	25	21	4.03673
	Pinus patula		8	33	E	9	3200	790	26	25.7	3.41372
	Pinus patula		8	33	E	9	3200	791	28.5	24	3.16632
	Pinus patula		8	33	E	9	3200	792	17	17.9	1.63617
	Pinus patula		8	33	E	9	3200	793	33.5	29	1.83783
	Pinus patula		8	33	E	9	3200	794	30	28.6	5.83783
	Pinus patula		8	33	E	9	3200	795	35	32	7.9792
	Pinus patula		8	33	E	9	3200	796	29	26	2.33263
	Pinus patula		8	33	E	9	3200	797	8.6	11.8	0.9099
	Pinus patula		8	33	E	9	3200	798	25.5	24	3.03673
	Pinus patula		8	33	E	9	3200	799	35.5	29	9.25155
	Pinus patula		8	33	E	9	3200	800	39	35.2	12.9688
	Pinus patula		8	33	E	9	3200	801	31.5	30.6	8.69646
	Pinus patula		8	33	E	9	3200	802	29	30	3.13374
	Pinus patula		8	33	E	9	3200	803	37.5	30.9	11.9439
	Pinus patula		8	33	E	9	3200	804	33	27.5	6.4844
	Pinus patula		8	33	E	9	3200	805	24	21	1.06029
	Pinus patula		8	33	E	9	3200	806	36	32	7.80525
	Pinus patula		8	33	E	9	3200	807	41	39.5	16.185
	Pinus patula		8	33	E	9	3200	808	30	26	5.41925
	Pinus patula		8	34	E	7	3191	809	41	35	11.133
	Pinus patula		8	34	E	7	3191	810	49	43	23.8093
	Pinus patula		8	34	E	7	3191	811	9.8	12	0.796182
	Pinus patula		8	34	E	7	3191	812	40	41	8.54121
	Pinus patula		8	34	E	7	3191	813	33	29	5.60498
	Pinus patula		8	34	E	7	3191	814	33	28	2.9099
	Pinus patula		8	34	E	7	3191	815	39	31.6	8.40608
	Pinus patula		8	34	E	7	3191	816	27	25	4.12334
	Pinus patula		8	34	E	7	3191	817	50	43	19.3797
	Pinus patula		8	34	E	7	3191	818	34	25	7.16283
	Pinus patula		8	34	E	7	3191	819	23	22	1.55509
	Pinus patula		8	34	E	7	3191	820	36	29	4.70061
	Pinus patula		8	34	E	7	3191	821	28	23.8	3.00415
	Pinus patula		8	34	E	7	3191	822	27	25	2.29729
	Pinus patula		8	34	E	7	3191	823	29	30	4.40608
	Pinus patula		8	34	E	7	3191	824	9.7	11	0.820575
	Pinus patula		8	34	E	7	3191	825	45	39	17.5163
	Pinus patula		8	34	E	7	3191	826	26.5	24	5.00691
	Pinus patula		8	34	E	7	3191	827	35	38	11.4255
	Pinus patula		8	34	E	7	3191	828	41	40	16.9999
	Pinus patula		8	34	E	7	3191	829	37.1	32	12.7019
	Pinus patula		8	34	E	7	3191	830	14	15.1	1.38457
	Pinus patula		8	34	E	7	3191	831	47	42	24.3631
	Pinus patula		8	35	E	7	3191	832	49	43.8	16.7741
	Pinus patula		8	35	E	7	3191	833	58	45	28.2702
	Pinus patula		8	35	E	7	3191	834	50	43.6	20.1788
	Pinus patula		8	35	E	7	3191	835	11	16	1.4823
	Pinus patula		8	35	E	7	3191	836	48	43.7	20.0179
	Pinus patula		8	35	E	7	3191	837	35	32	11.2744
	Pinus patula		8	35	E	7	3191	838	41	39	6.92721
	Pinus patula		8	35	E	7	3191	839	39	32.4	5.44281
	Pinus patula		8	35	E	7	3191	840	46	43.8	23.668
	Pinus patula		8	35	E	7	3191	841	34	24	8.2938
	Pinus patula		8	35	E	7	3191	842	57	38	20.7699
	Pinus patula		8	35	E	7	3191	843	47	34	7.31598
	Pinus patula		8	35	E	7	3191	844	40	35	10.5911
	Pinus patula		8	35	E	7	3191	845	39	30	25.977
	Pinus patula		8	35	E	7	3191	846	32	28	8.27024
	Pinus patula		8	35	E	7	3191	847	7.9	9	0.389
	Pinus patula		8	35	E	7	3191	848	12	11	0.624
	Pinus patula		8	35	E	7	3191	849	17.8	16.9	0.828652
	Pinus patula		8	35	E	7	3191	850	23	25	1.73859
	Pinus patula		8	35	E	7	3191	851	25.6	24	2.67301
	Pinus patula		8	35	E	7	3191	852	28	25.2	4.27024
	Pinus patula		8	36	E	7	3191	853	35	31	6.41786
	Pinus patula		8	36	E	7	3191	854	29	25	4.06444
	Pinus patula		8	36	E	7	3191	855	37	32	6.53429
	Pinus patula		8	36	E	7	3191	856	35	31.5	2.94524
	Pinus patula		8	36	E	7	3191	857	52	37.8	9.94801
	Pinus patula		8	36	E	7	3191	858	16	17.8	0.471239
	Pinus patula		8	36	E	7	3191	859	28.2	24	1.53153
	Pinus patula		8	36	E	7	3191	860	22	19	2.94248
	Pinus patula		8	36	E	7	3191	861	30	30	3.98059
	Pinus patula		8	36	E	7	3191	862	39	35.5	4.77129
	Pinus patula		8	36	E	7	3191	863	29	24	2.59181
	Pinus patula		8	36	E	7	3191	864	25	21	1.69646
	Pinus patula		8	36	E	7	3191	865	37	33	8.76715
	Pinus patula		8	36	E	7	3191	866	30.2	30.5	4.69646
	Pinus patula		8	36	E	7	3191	867	34	29.1	7.94386
	Pinus patula		8	36	E	7	3191	868	29.7	26.8	5.82467
	Pinus patula		8	36	E	7	3191	869	14	14.7	0.924668
	Pinus patula		8	36	E	7	3191	870	29.3	27.4	1.53153
	Pinus patula		8	36	E	7	3191	871	24	23.1	3.23977
	Pinus patula		8	36	E	7	3191	872	26.5	29.4	2.40332
	Pinus patula		8	36	E	7	3191	873	36	32.5	7.11018
	Pinus patula		8	36	E	7	3191	874	34	30.4	5.89049
	Pinus patula		8	36	E	7	3191	875	31	29.5	3.69646
	Pinus patula		8	36	E	7	3191	876	29	23.9	2.35619
	Pinus patula		8	36	E	7	3191	877	39	34.5	5.29591
	Pinus patula		8	36	E	7	3191	878	9.6	11.4	0.769911
	Pinus patula		8	36	E	7	3191	879	47	43.2	6.54469
	Pinus patula		8	36	E	7	3191	880	30.5	24.5	2.68606
	Pinus patula		8	36	E	7	3191	881	8.8	10	0.850995
	Pinus patula		8	36	E	7	3191	882	36	28.9	1.89674
	Pinus patula		8	36	E	7	3191	883	20.5	20	1.27235
	Pinus patula		8	36	E	7	3191	884	39	32.4	6.18501
	Pinus patula		8	36	E	7	3191	885	38	30.8	8.83573
	Pinus patula		8	36	E	7	3191	886	25	23.5	3.00415
	Pinus patula		8	36	E	7	3191	887	40.5	34	11.4061
	Pinus patula		9	37	W	40	3170	888	11	12	0.901438
	Pinus patula		9	37	W	40	3170	889	43	39	21.6913
	Pinus patula		9	37	W	40	3170	890	38	33	16.5869
	Pinus patula		9	37	W	40	3170	891	34	31.6	7.62831
	Pinus patula		9	37	W	40	3170	892	39	35	10.608
	Pinus patula		9	37	W	40	3170	893	52	42	21.7439
	Pinus patula		9	37	W	40	3170	894	25	21	5.14376
	Pinus patula		9	37	W	40	3170	895	47	41	17.4192
	Pinus patula		9	37	W	40	3170	896	27	24	2.94469
	Pinus patula		9	37	W	40	3170	897	38	35	8.14502
	Pinus patula		9	37	W	40	3170	898	33.5	31.7	6.44137
	Pinus patula		9	37	W	40	3170	899	42	38	15.6653
	Pinus patula		9	37	W	40	3170	900	42.3	38.2	16.8059
	Pinus patula		9	37	W	40	3170	901	25	21	1.37832
	Pinus patula		9	37	W	40	3170	902	41	41.3	17.1681
	Pinus patula		9	37	W	40	3170	903	36	35	12.6881
	Pinus patula		9	37	W	40	3170	904	33	28	4.72896
	Pinus patula		9	37	W	40	3170	905	41	34	8.9021
	Pinus patula		9	37	W	40	3170	906	8.3	9.4	0.455208
	Pinus patula		9	37	W	40	3170	907	44.5	37	5.90913
	Pinus patula		9	37	W	40	3170	908	35	37.5	3.75771
	Pinus patula		9	37	W	40	3170	909	46	39.1	24.5902
	Pinus patula		9	38	N	32	3148	910	31	30	8.09646
	Pinus patula		9	38	N	32	3148	911	18.5	30	3.03374
	Pinus patula		9	38	N	32	3148	912	37.5	30.4	11.4386
	Pinus patula		9	38	N	32	3148	913	35	27.5	7.4844
	Pinus patula		9	38	N	32	3148	914	27	23	1.65029
	Pinus patula		9	38	N	32	3148	915	35	33.2	7.05254
	Pinus patula		9	38	N	32	3148	916	42	37	17.185
	Pinus patula		9	38	N	32	3148	917	31	25	5.92473
	Pinus patula		9	38	N	32	3148	918	33	27	2.09347
	Pinus patula		9	38	N	32	3148	919	29.1	22.3	1.27207
	Pinus patula		9	38	N	32	3148	920	36	39.8	12.8378
	Pinus patula		9	38	N	32	3148	921	24.4	29	5.56194
	Pinus patula		9	38	N	32	3148	922	22.7	27	26.1359
	Pinus patula		9	38	N	32	3148	923	25	21	4.03673
	Pinus patula		9	38	N	32	3148	924	26.4	26	3.41437
	Pinus patula		9	38	N	32	3148	925	28.5	24	3.10663
	Pinus patula		9	38	N	32	3148	926	16	17.9	1.68362
	Pinus patula		9	38	N	32	3148	927	34	29	1.83783
	Pinus patula		9	38	N	32	3148	928	29	28	5.37832
	Pinus patula		9	38	N	32	3148	929	37	32	8.9792
	Pinus patula		9	38	N	32	3148	930	30	26	2.26325
	Pinus patula		9	38	N	32	3148	931	8.6	11.8	0.9099
	Pinus patula		9	38	N	32	3148	932	27	26	3.73673
	Pinus patula		9	38	N	32	3148	933	37	29	9.85155
	Pinus patula		9	38	N	32	3148	934	32	29.2	6.96881
	Pinus patula		9	39	SW	32	3174	935	46	43	15.1741
	Pinus patula		9	39	SW	32	3174	936	56	44.8	26.4702
	Pinus patula		9	39	SW	32	3174	937	51	42.7	19.7876
	Pinus patula		9	39	SW	32	3174	938	12	15	1.23002
	Pinus patula		9	39	SW	32	3174	939	48	43	20.7918
	Pinus patula		9	39	SW	32	3174	940	35	31	12.0744
	Pinus patula		9	39	SW	32	3174	941	42	39	6.42721
	Pinus patula		9	39	SW	32	3174	942	41	33	6.74428
	Pinus patula		9	39	SW	32	3174	943	47	43.9	23.868
	Pinus patula		9	39	SW	32	3174	944	37	25	6.2938
	Pinus patula		9	39	SW	32	3174	945	55	39	21.077
	Pinus patula		9	39	SW	32	3174	946	47.5	34.6	7.0316
	Pinus patula		9	39	SW	32	3174	947	41	35	10.1094
	Pinus patula		9	39	SW	32	3174	948	40.4	31	25.477
	Pinus patula		9	39	SW	32	3174	949	33	28.9	8.70243
	Pinus patula		9	39	SW	32	3174	950	30	31	4.9646
	Pinus patula		9	39	SW	32	3174	951	34	29	7.4386
	Pinus patula		9	39	SW	32	3174	952	30	26	5.24668
	Pinus patula		9	39	SW	32	3174	953	15	14	0.946681
	Pinus patula		9	39	SW	32	3174	954	27	26	1.31526
	Pinus patula		9	39	SW	32	3174	955	23	20.1	2.23977
	Pinus patula		9	40	E	51	3203	956	27	30	2.45033
	Pinus patula		9	40	E	51	3203	957	36	32.3	7.21018
	Pinus patula		9	40	E	51	3203	958	34	31	5.80905
	Pinus patula		9	40	E	51	3203	959	31	29.5	3.69646
	Pinus patula		9	40	E	51	3203	960	29.4	23.5	2.56194
	Pinus patula		9	40	E	51	3203	961	16	18	0.712389
	Pinus patula		9	40	E	51	3203	962	29	24	1.52153
	Pinus patula		9	40	E	51	3203	963	23	21	2.42478
	Pinus patula		9	40	E	51	3203	964	33	30	2.98059
	Pinus patula		9	40	E	51	3203	965	39.6	36	4.57129
	Pinus patula		9	40	E	51	3203	966	29	24	2.59181
	Pinus patula		9	40	E	51	3203	967	24	21	1.49646
	Pinus patula		9	40	E	51	3203	968	36.3	32	8.07146
	Pinus patula		9	40	E	51	3203	969	8	9	0.3089
	Pinus patula		9	40	E	51	3203	970	12.4	11.5	0.6324
	Pinus patula		9	40	E	51	3203	971	17.9	17	0.838652
	Pinus patula		9	40	E	51	3203	972	24	25	1.7859
	Pinus patula		9	40	E	51	3203	973	25.6	23	2.67373
	Pinus patula		9	40	E	51	3203	974	30	26	4.42661
